# Supplementary material for: Enhanced BMP-2-Mediated Bone Repair Using an Anisotropic Silk Fibroin Scaffold Coated with Bone-like Apatite
Source: Int J Mol Sci. 2021 Dec 28;23(1):283. doi: 10.3390/ijms23010283 (PMC8745248; doi:10.3390/ijms23010283)
Supplement: Supplementary file 1 [file ijms-23-00283-s001.zip]

Archive with 1 entries (1 files):
- ijms-1491591-supplementary.pdf
